# Supplementary material for: Overexpression of a Zea mays Brassinosteroid-Signaling Kinase Gene ZmBSK1 Confers Salt Stress Tolerance in Maize
Source: Front Plant Sci. 2022 May 6;13:894710. doi: 10.3389/fpls.2022.894710 (PMC9121125; doi:10.3389/fpls.2022.894710)
Supplement: Supplementary file 2 [file Table_2.XLS]

## Sheet: Table S2
Supplementary Table 2. Identification of proteins that interact with ZmBSK1 by IP-MS.
Treatment	Accession	Protein name	Coverage(%)	Unique peptide count
Control	A0A1X7YHG9	ATP synthase subunit alpha	7.101	3
	B6SZH7	Protein RETICULATA-RELATED 4	2.67	1
	Q84LP6	Malic enzyme	2.044	1
	A0A3L6D6J4	H(+)-transporting two-sector ATPase	13.4	6
	B4FTI5	Fructose-bisphosphate aldolase	9.536	3
	A0A3L6FV10	Glyceraldehyde-3-phosphate dehydrogenase	3.722	1
	B6SUC4	Chlorophyll a-b binding protein	6.367	1
	B6T0S1	Thioredoxin M-type	17.86	2
	A0A5P8KLB0	Cytochrome f	4.375	1
	B6TRW8	Dihydrolipoyllysine-residue succinyltransferase	9.417	3
	Q6WFB1	Photosystem II subunit PsbS	12.83	2
	K7TXW7	Thioredoxin M-type	17.24	2
	B6TUD4	ATP synthase chloroplast subunit2	3.621	1
	B6TI65	Fructose-bisphosphate aldolase	11.6	4
	C0P3W9	Phosphoenolpyruvate carboxykinase	7.646	4
	B6UIC1	50S ribosomal protein L12-1	9.29	1
	E9NQE5	phosphate dikinase	5.355	4
	E9NQE2	Malic enzyme	2.044	1
	B6TKD1	Photosystem II 22 kDa protein	12.55	2
	B4FLT7	Photosystem I H subunit1	7.746	1
	A0A3B6UA43	CYTB_NTER domain-containing protein	8.974	1
	C4JBX2	Dihydrolipoyllysine-residue succinyltransferase	14.13	5
	C4JBS8	Glyceraldehyde-3-phosphate dehydrogenase	4.451	1
	Q6LBU9	Glyceraldehyde-3-phosphate dehydrogenase A	3.916	1
	B4FB29	Glucose-6-phosphate 1-epimerase	2.951	1
	A0A3L6DXC0	Histone H4	1.258	1
	B7ZYT6	Ribulose bisphosphate carboxylase small chain	8.824	1
	B4FHK4	Natterin-4	3.209	1
	B6SPX4	Tubulin alpha chain	8.869	2
	Q4TZJ2	Pyrroline-5-carboxylate reductase	4.878	1
	A0A3L6ESH1	Delta-aminolevulinic acid dehydratase	6.103	2
	A0A1D6K567	Splicing factor arginine/serine-rich	3.226	2
	P93633	Actin (Fragment)	5.357	1
	C0HF32	ATP synthase subunit beta	4.521	1
	A0A3L6D6B8	Photosystem I assembly protein Ycf4	1.826	1
NaCl	B6TJT5	14-3-3-like protein GF14-6	10.62	2
	C0PPG1	25.3 kDa heat shock protein	12.3	2
	K7TXW7	Thioredoxin M-type; Thioredoxin domain-containing protein	13.79	3
	A0A096RAV0	PSI-F	4.31	1
	K7TGE1	Beta-glucosidase2	1.599	1
	A0A317YKP2	Calcium-transporting ATPase	1.727	1
	A0A3L6G921	Uncharacterized protein	14.29	1
	O24574	Ribulose bisphosphate carboxylase small chain	4.706	1
	Q5QJA2	Harpin binding protein 1; Plastid-lipid-associated protein 6	3.676	1
	A0A5P8KLV9	Photosystem I P700 chlorophyll a apoprotein A2	1.09	1
	B4FLT7	Photosystem I H subunit1	7.746	1
	D3K3U9	phosphate dikinase	1.03	1
	B4FS87	Glyceraldehyde-3-phosphate dehydrogenase	4.451	1
	A0A1D6JWH6	Phosphoenolpyruvate carboxykinase	6.706	3
	A0A1D6HX85	Uncharacterized protein	3.604	1
	B6TFG5	Dihydrolipoyllysine-residue succinyltransferase	13.9	5
	A0A1X7YHG9	ATP synthase subunit alpha	6.312	3
	B6SZH7	Protein RETICULATA-RELATED 4	6.068	2
	Q84LP6	NADP-dependent malic enzyme	2.044	1
	A0A3L6D6J4	H(+)-transporting two-sector ATPase	4.517	2
	B4FTI5	Fructose-bisphosphate aldolase	9.278	3
	A0A3L6E8S8	Transcription factor MYB3R-4	0.9434	1
	A0A3L6GBN2	Fructose-bisphosphate aldolase	12.37	4
	B6T7A4	Glyceraldehyde-3-phosphate dehydrogenase 2	4.965	1
	Q6WFB1	Photosystem II subunit PsbS	12.83	2
	A0A317Y0Z8	Small heat shock protein	4.478	1
	B4G1K9	PSI-G	13.38	2
	A0A3L6FV10	Glyceraldehyde-3-phosphate dehydrogenase	3.722	1
	C0HHC4	Nucleoside diphosphate kinase	9.396	1
	A0A1X7YHF8	Multifunctional fusion protein	2.173	5
	B6TRW8	Dihydrolipoyllysine-residue succinyltransferase	14.13	6
	A0A5P8KLB0	Cytochrome f	4.688	1
	B6TUD4	ATP synthase chloroplast subunit2	3.621	1
	B6SUC4	Chlorophyll a-b binding protein	14.98	2
	Q84KR7	Phosphoenolpyruvate carboxylase 1	10.21	7
	A0A3L6EG07	Protein PHYLLO	0.7238	1
	A0A5P8KLC7	Photosystem I assembly protein Ycf4	2.731	1
	A0A3L6FQ39	E3 ubiquitin-protein ligase	3.941	1
	A0A1D6IPM0	Reverse transcriptase domain-containing protein	1.01	1
	C0PHD8	Aldehyde dehydrogenase family 7 member B4	2.554	1
	A0A5P8KL80	Photosystem II protein D1	3.116	1
	B6TPK4	Delta-aminolevulinic acid dehydratase	5.164	2
	B4G1E1	Uncharacterized protein	6.101	1
	A0A3L6EW82	Ribosomal RNA large subunit methyltransferase I	1.743	1
	B6T0S1	Thioredoxin M-type	9.524	1
	B8A0Y9	Uncharacterized protein	2.795	1
	C0PDB0	Phosphoglycerate kinase	4.38	1
	Q41823	Chlorophyll a-b binding protein	3.493	1
	Q6LBU9	Glyceraldehyde-3-phosphate dehydrogenase A	3.916	1
	B7ZYT6	Ribulose bisphosphate carboxylase small chain	8.824	1
	B4FHK4	Natterin-4	3.209	1
	B6SPX4	Tubulin alpha chain	4.435	1
	Q4TZJ2	Pyrroline-5-carboxylate reductase	4.878	1
