# Supplementary material for: Overexpression of a Zea mays Brassinosteroid-Signaling Kinase Gene ZmBSK1 Confers Salt Stress Tolerance in Maize
Source: Front Plant Sci. 2022 May 6;13:894710. doi: 10.3389/fpls.2022.894710 (PMC9121125; doi:10.3389/fpls.2022.894710)
Supplement: Supplementary file 3 [file Table_3.XLS]

## Sheet: Sheet1
Supplementary Table 3. Details of the cis-elements in the promoter of ZmBSK1.
Cis-elements	Sequence	Number	Function
ABRE	CGTGG	3	ABA and drought responsive
GC-motif	CCCCCG	2	enhancer-like element involved in anoxic specific inducibility
ARE	AAACCA	7	cis-acting regulatory element essential for the anaerobic induction; antioxidant, drought and salt responsive
G-box	CACGAC	2	cis-acting regulatory element involved in light responsiveness
